# Supplementary material for: Glypican-1 drives unconventional secretion of fibroblast growth factor 2
Source: eLife. 2022 Mar 29;11:e75545. doi: 10.7554/eLife.75545 (PMC8986318; doi:10.7554/eLife.75545)
Supplement: Figure 6—figure supplement 1—source data 1. — Figure 6. [file elife-75545-fig6-figsupp1-data1.zip]

Archive with 2 entries (2 files):
- Figure 6 - Figure Supplement 1 - Source data 1.tiff
- __MACOSX/._Figure 6 - Figure Supplement 1 - Source data 1.tiff
