# Supplementary material for: Glypican-1 drives unconventional secretion of fibroblast growth factor 2
Source: eLife. 2022 Mar 29;11:e75545. doi: 10.7554/eLife.75545 (PMC8986318; doi:10.7554/eLife.75545)
Supplement: Source data 1. [file elife-75545-data1.zip]

Archive with 72 entries (67 files):
- 2022-02-25 source data 3/
- __MACOSX/._2022-02-25 source data 3
- 2022-02-25 source data 3/Figure 4 - Source data/
- __MACOSX/2022-02-25 source data 3/._Figure 4 - Source data
- 2022-02-25 source data 3/.DS_Store
- __MACOSX/2022-02-25 source data 3/._.DS_Store
- 2022-02-25 source data 3/Figure 6 - Figure Supplement 1 - Source data 1.tif
- __MACOSX/2022-02-25 source data 3/._Figure 6 - Figure Supplement 1 - Source data 1.tif
- 2022-02-25 source data 3/Figure 8 - Source data/
- __MACOSX/2022-02-25 source data 3/._Figure 8 - Source data
- 2022-02-25 source data 3/Figure 2 - Source data/
- __MACOSX/2022-02-25 source data 3/._Figure 2 - Source data
- 2022-02-25 source data 3/Figure 1 - Source data/
- __MACOSX/2022-02-25 source data 3/._Figure 1 - Source data
- 2022-02-25 source data 3/Figure 4 - Source data/.DS_Store
- __MACOSX/2022-02-25 source data 3/Figure 4 - Source data/._.DS_Store
- 2022-02-25 source data 3/Figure 4 - Source data/Figure 4 - Source data 3.tif
- __MACOSX/2022-02-25 source data 3/Figure 4 - Source data/._Figure 4 - Source data 3.tif
- 2022-02-25 source data 3/Figure 4 - Source data/Figure 4 - Source data 2.tif
- __MACOSX/2022-02-25 source data 3/Figure 4 - Source data/._Figure 4 - Source data 2.tif
- 2022-02-25 source data 3/Figure 4 - Source data/Figure 4 - Source data 1.tif
- __MACOSX/2022-02-25 source data 3/Figure 4 - Source data/._Figure 4 - Source data 1.tif
- 2022-02-25 source data 3/Figure 4 - Source data/Figure 4 - Source data 4.tiff
- __MACOSX/2022-02-25 source data 3/Figure 4 - Source data/._Figure 4 - Source data 4.tiff
- 2022-02-25 source data 3/Figure 8 - Source data/Figure 8 - Source data 4.tiff
- __MACOSX/2022-02-25 source data 3/Figure 8 - Source data/._Figure 8 - Source data 4.tiff
- 2022-02-25 source data 3/Figure 8 - Source data/.DS_Store
- __MACOSX/2022-02-25 source data 3/Figure 8 - Source data/._.DS_Store
- 2022-02-25 source data 3/Figure 8 - Source data/Figure 8 - Source data 1.tif
- __MACOSX/2022-02-25 source data 3/Figure 8 - Source data/._Figure 8 - Source data 1.tif
- 2022-02-25 source data 3/Figure 8 - Source data/Figure 8 - Source data 3.tif
- __MACOSX/2022-02-25 source data 3/Figure 8 - Source data/._Figure 8 - Source data 3.tif
- 2022-02-25 source data 3/Figure 8 - Source data/Figure 8 - Source data 2.tif
- __MACOSX/2022-02-25 source data 3/Figure 8 - Source data/._Figure 8 - Source data 2.tif
- 2022-02-25 source data 3/Figure 2 - Source data/.DS_Store
- __MACOSX/2022-02-25 source data 3/Figure 2 - Source data/._.DS_Store
- 2022-02-25 source data 3/Figure 2 - Source data/Figure 2 - Source data 3.tiff
- __MACOSX/2022-02-25 source data 3/Figure 2 - Source data/._Figure 2 - Source data 3.tiff
- 2022-02-25 source data 3/Figure 2 - Source data/Figure 2 - Figure Supplement 1 - Source data 1.tif
- __MACOSX/2022-02-25 source data 3/Figure 2 - Source data/._Figure 2 - Figure Supplement 1 - Source data 1.tif
- 2022-02-25 source data 3/Figure 2 - Source data/Figure 2 - Figure Supplement 1 - Source data 2.tif
- __MACOSX/2022-02-25 source data 3/Figure 2 - Source data/._Figure 2 - Figure Supplement 1 - Source data 2.tif
- 2022-02-25 source data 3/Figure 2 - Source data/Figure 2 - Figure Supplement 1 - Source data 3.tif
- __MACOSX/2022-02-25 source data 3/Figure 2 - Source data/._Figure 2 - Figure Supplement 1 - Source data 3.tif
- 2022-02-25 source data 3/Figure 2 - Source data/Figure 2 - Source data 1.png
- __MACOSX/2022-02-25 source data 3/Figure 2 - Source data/._Figure 2 - Source data 1.png
- 2022-02-25 source data 3/Figure 2 - Source data/Figure 2 - Source data 2.png
- __MACOSX/2022-02-25 source data 3/Figure 2 - Source data/._Figure 2 - Source data 2.png
- 2022-02-25 source data 3/Figure 2 - Source data/Figure 2 - Figure Supplement 1 - Source data 4.tiff
- __MACOSX/2022-02-25 source data 3/Figure 2 - Source data/._Figure 2 - Figure Supplement 1 - Source data 4.tiff
- 2022-02-25 source data 3/Figure 1 - Source data/Figure 1 - Source data 8.jpg
- __MACOSX/2022-02-25 source data 3/Figure 1 - Source data/._Figure 1 - Source data 8.jpg
- 2022-02-25 source data 3/Figure 1 - Source data/Figure 1 - Source data 9.jpg
- __MACOSX/2022-02-25 source data 3/Figure 1 - Source data/._Figure 1 - Source data 9.jpg
- 2022-02-25 source data 3/Figure 1 - Source data/.DS_Store
- __MACOSX/2022-02-25 source data 3/Figure 1 - Source data/._.DS_Store
- 2022-02-25 source data 3/Figure 1 - Source data/Figure 1 - Source data 6 .jpg
- __MACOSX/2022-02-25 source data 3/Figure 1 - Source data/._Figure 1 - Source data 6 .jpg
- 2022-02-25 source data 3/Figure 1 - Source data/Figure 1 - Source data 10.tiff
- __MACOSX/2022-02-25 source data 3/Figure 1 - Source data/._Figure 1 - Source data 10.tiff
- 2022-02-25 source data 3/Figure 1 - Source data/Figure 1 - Source data 2.jpg
- __MACOSX/2022-02-25 source data 3/Figure 1 - Source data/._Figure 1 - Source data 2.jpg
- 2022-02-25 source data 3/Figure 1 - Source data/Figure 1 - Source data 3.jpg
- __MACOSX/2022-02-25 source data 3/Figure 1 - Source data/._Figure 1 - Source data 3.jpg
- 2022-02-25 source data 3/Figure 1 - Source data/Figure 1 - Source data 1.jpg
- __MACOSX/2022-02-25 source data 3/Figure 1 - Source data/._Figure 1 - Source data 1.jpg
- 2022-02-25 source data 3/Figure 1 - Source data/Figure 1 - Source data 4.jpg
- __MACOSX/2022-02-25 source data 3/Figure 1 - Source data/._Figure 1 - Source data 4.jpg
- 2022-02-25 source data 3/Figure 1 - Source data/Figure 1 - Source data 5.jpg
- __MACOSX/2022-02-25 source data 3/Figure 1 - Source data/._Figure 1 - Source data 5.jpg
- 2022-02-25 source data 3/Figure 1 - Source data/Figure 1 - Source data 7.jpg
- __MACOSX/2022-02-25 source data 3/Figure 1 - Source data/._Figure 1 - Source data 7.jpg
